# Supplementary material for: Interest without uptake: A mixed-methods analysis of methadone utilization in Kyrgyz prisons
Source: PLoS One. 2022 Oct 25;17(10):e0276723. doi: 10.1371/journal.pone.0276723 (PMC9595522; doi:10.1371/journal.pone.0276723)
Supplement: S3 File — All deidentified quantitative data; S1 File may be used as a codebook for questions asked. (XLSX) [file pone.0276723.s003.xlsx]

## Sheet: Sheet1
redcap_id	current_on_oat_DAYA	interest_in_oat_DAYA	interest_in_oat_post_DAYA	ost1_DAYA	ost2_DAYA	ost3_DAYA	ost4_DAYA	ost5_DAYA	ost6_DAYA	ost7_DAYA	ost8_DAYA	ost9_DAYA	ost1_M1	ost2_M1	ost3_M1	ost4_M1	ost5_M1	ost6_M1	ost7_M1	ost8_M1	ost9_M1	cd1_DAYA	cd2_DAYA	cd3_DAYA	cd4_DAYA	cd5_DAYA	cd6_DAYA	cd7_DAYA	cd8_DAYA	cd9_DAYA	cd10_DAYA	result_syphilis_DAYA	result_hcv_DAYA	result_hbv_DAYA	result_hiv_DAYA
23-1	No	0
21-330	No	0	0	2	2		4	4	1 Strongly disagree	1 Strongly disagree	4	4										Rarely or none of the time (less than 1 day)	Some or a little of the time (1-2 days)	Some or a little of the time (1-2 days)	Rarely or none of the time (less than 1 day)	Most or all of the time (5-7 days)	Some or a little of the time (1-2 days)	Occasionally or a moderate amount of the time(3-4 days)	Some or a little of the time (1-2 days)	Some or a little of the time (1-2 days)	Rarely or none of the time (less than 1 day)	Preliminary negative	Preliminary positive	Preliminary negative	Preliminary negative
24-109	No	0	0	1 Strongly disagree	1 Strongly disagree		5 Strongly agree	5 Strongly agree	3	3	3	3										Rarely or none of the time (less than 1 day)	Rarely or none of the time (less than 1 day)	Rarely or none of the time (less than 1 day)	Rarely or none of the time (less than 1 day)	Most or all of the time (5-7 days)	Rarely or none of the time (less than 1 day)	Rarely or none of the time (less than 1 day)	Some or a little of the time (1-2 days)	Rarely or none of the time (less than 1 day)	Rarely or none of the time (less than 1 day)	Preliminary negative	Preliminary positive	Preliminary negative	Preliminary negative
23-82	No	0	0	5 Strongly agree	5 Strongly agree		5 Strongly agree	3	1 Strongly disagree	1 Strongly disagree	5 Strongly agree	5 Strongly agree										Some or a little of the time (1-2 days)	Some or a little of the time (1-2 days)	Some or a little of the time (1-2 days)	Some or a little of the time (1-2 days)	Occasionally or a moderate amount of the time(3-4 days)	Rarely or none of the time (less than 1 day)	Some or a little of the time (1-2 days)	Rarely or none of the time (less than 1 day)	Some or a little of the time (1-2 days)	Some or a little of the time (1-2 days)	Preliminary negative	Preliminary positive	Preliminary negative	Preliminary negative
23-64	No	0
21-322	No	0	0	4	4		4	5 Strongly agree	4	4	4	4										Occasionally or a moderate amount of the time(3-4 days)	Occasionally or a moderate amount of the time(3-4 days)	Occasionally or a moderate amount of the time(3-4 days)	Some or a little of the time (1-2 days)	Occasionally or a moderate amount of the time(3-4 days)	Occasionally or a moderate amount of the time(3-4 days)	Some or a little of the time (1-2 days)	Rarely or none of the time (less than 1 day)	Some or a little of the time (1-2 days)	Some or a little of the time (1-2 days)	Preliminary positive	Preliminary positive	Preliminary positive	Preliminary negative
21-140	No	0		1 Strongly disagree	1 Strongly disagree		2	2	1 Strongly disagree	1 Strongly disagree	2	2	4	4		4	4	2	2	5 Strongly agree	5 Strongly agree	Most or all of the time (5-7 days)	Most or all of the time (5-7 days)	Most or all of the time (5-7 days)	Occasionally or a moderate amount of the time(3-4 days)	Most or all of the time (5-7 days)	Occasionally or a moderate amount of the time(3-4 days)	Most or all of the time (5-7 days)	Some or a little of the time (1-2 days)	Some or a little of the time (1-2 days)	Occasionally or a moderate amount of the time(3-4 days)	Preliminary negative	Preliminary positive	Preliminary negative	Preliminary negative
21-331	No	0	6	5 Strongly agree	5 Strongly agree		5 Strongly agree	5 Strongly agree	5 Strongly agree	5 Strongly agree	5 Strongly agree	5 Strongly agree										Some or a little of the time (1-2 days)	Occasionally or a moderate amount of the time(3-4 days)	Some or a little of the time (1-2 days)	Some or a little of the time (1-2 days)	Occasionally or a moderate amount of the time(3-4 days)	Rarely or none of the time (less than 1 day)	Most or all of the time (5-7 days)	Some or a little of the time (1-2 days)	Some or a little of the time (1-2 days)	Some or a little of the time (1-2 days)	Preliminary negative	Preliminary positive	Preliminary negative	Preliminary positive
21-333	No	0	0	5 Strongly agree	5 Strongly agree		5 Strongly agree	5 Strongly agree	5 Strongly agree	5 Strongly agree	5 Strongly agree	5 Strongly agree										Some or a little of the time (1-2 days)	Rarely or none of the time (less than 1 day)	Rarely or none of the time (less than 1 day)	Rarely or none of the time (less than 1 day)	Most or all of the time (5-7 days)	Some or a little of the time (1-2 days)	Rarely or none of the time (less than 1 day)	Some or a little of the time (1-2 days)	Rarely or none of the time (less than 1 day)	Rarely or none of the time (less than 1 day)	Preliminary negative	Preliminary positive	Preliminary negative	Preliminary negative
23-84	No	0	0	5 Strongly agree	5 Strongly agree		5 Strongly agree	5 Strongly agree	1 Strongly disagree	5 Strongly agree	5 Strongly agree	5 Strongly agree										Most or all of the time (5-7 days)	Most or all of the time (5-7 days)	Some or a little of the time (1-2 days)	Some or a little of the time (1-2 days)	Most or all of the time (5-7 days)	Some or a little of the time (1-2 days)	Some or a little of the time (1-2 days)	Rarely or none of the time (less than 1 day)	Most or all of the time (5-7 days)	Some or a little of the time (1-2 days)	Preliminary negative	Preliminary positive	Preliminary positive	Preliminary positive
24-1	No	0	5	5 Strongly agree	5 Strongly agree		5 Strongly agree	5 Strongly agree	5 Strongly agree	1 Strongly disagree	5 Strongly agree	5 Strongly agree										Some or a little of the time (1-2 days)	Rarely or none of the time (less than 1 day)	Rarely or none of the time (less than 1 day)	Some or a little of the time (1-2 days)	Some or a little of the time (1-2 days)	Rarely or none of the time (less than 1 day)	Rarely or none of the time (less than 1 day)	Occasionally or a moderate amount of the time(3-4 days)	Occasionally or a moderate amount of the time(3-4 days)	Rarely or none of the time (less than 1 day)	Preliminary negative	Preliminary positive	Preliminary negative	Preliminary negative
21-382	No	0	0	1 Strongly disagree	2		2	2	2	2	2	2										Rarely or none of the time (less than 1 day)	Rarely or none of the time (less than 1 day)	Some or a little of the time (1-2 days)	Some or a little of the time (1-2 days)	Occasionally or a moderate amount of the time(3-4 days)	Rarely or none of the time (less than 1 day)	Some or a little of the time (1-2 days)	Rarely or none of the time (less than 1 day)	Some or a little of the time (1-2 days)	Rarely or none of the time (less than 1 day)	Preliminary negative	Preliminary positive	Preliminary negative	Preliminary negative
24-93	No	0	0	5 Strongly agree	5 Strongly agree		5 Strongly agree	5 Strongly agree	5 Strongly agree	3	5 Strongly agree	5 Strongly agree										Rarely or none of the time (less than 1 day)	Rarely or none of the time (less than 1 day)	Rarely or none of the time (less than 1 day)	Occasionally or a moderate amount of the time(3-4 days)	Most or all of the time (5-7 days)	Rarely or none of the time (less than 1 day)	Rarely or none of the time (less than 1 day)	Occasionally or a moderate amount of the time(3-4 days)	Rarely or none of the time (less than 1 day)	Rarely or none of the time (less than 1 day)	Preliminary negative	Preliminary positive	Preliminary negative	Preliminary positive
21-158	No	0	0	2	2		3	3	2	2	2	4										Rarely or none of the time (less than 1 day)	Some or a little of the time (1-2 days)	Rarely or none of the time (less than 1 day)	Rarely or none of the time (less than 1 day)	Some or a little of the time (1-2 days)	Rarely or none of the time (less than 1 day)	Some or a little of the time (1-2 days)	Some or a little of the time (1-2 days)	Most or all of the time (5-7 days)	Rarely or none of the time (less than 1 day)	Preliminary negative	Preliminary positive	Preliminary negative	Preliminary negative
21-338	No	0	2	5 Strongly agree	5 Strongly agree		5 Strongly agree	5 Strongly agree	5 Strongly agree	5 Strongly agree	5 Strongly agree	5 Strongly agree										Some or a little of the time (1-2 days)	Rarely or none of the time (less than 1 day)	Rarely or none of the time (less than 1 day)	Rarely or none of the time (less than 1 day)	Most or all of the time (5-7 days)	Rarely or none of the time (less than 1 day)	Rarely or none of the time (less than 1 day)	Occasionally or a moderate amount of the time(3-4 days)	Rarely or none of the time (less than 1 day)	Rarely or none of the time (less than 1 day)	Preliminary negative	Preliminary positive	Preliminary negative	Preliminary negative
21-377	No	0	0	3	2		4	3	2	2	5 Strongly agree	4										Rarely or none of the time (less than 1 day)	Some or a little of the time (1-2 days)	Some or a little of the time (1-2 days)	Rarely or none of the time (less than 1 day)	Most or all of the time (5-7 days)	Rarely or none of the time (less than 1 day)	Rarely or none of the time (less than 1 day)	Some or a little of the time (1-2 days)	Some or a little of the time (1-2 days)	Rarely or none of the time (less than 1 day)	Preliminary negative	Preliminary positive	Preliminary negative	Preliminary negative
23-68	No	0	0	4	4		4	4	5 Strongly agree	4	4	4										Some or a little of the time (1-2 days)	Some or a little of the time (1-2 days)	Some or a little of the time (1-2 days)	Rarely or none of the time (less than 1 day)	Occasionally or a moderate amount of the time(3-4 days)	Rarely or none of the time (less than 1 day)	Some or a little of the time (1-2 days)	Occasionally or a moderate amount of the time(3-4 days)	Rarely or none of the time (less than 1 day)	Rarely or none of the time (less than 1 day)	Preliminary negative	Preliminary positive	Preliminary negative	Preliminary positive
24-197	No	0	0	4	5 Strongly agree		5 Strongly agree	5 Strongly agree	3	3	5 Strongly agree	3	3	3		4	5 Strongly agree	5 Strongly agree	5 Strongly agree	5 Strongly agree	5 Strongly agree	Rarely or none of the time (less than 1 day)	Rarely or none of the time (less than 1 day)	Rarely or none of the time (less than 1 day)	Rarely or none of the time (less than 1 day)	Most or all of the time (5-7 days)	Some or a little of the time (1-2 days)	Some or a little of the time (1-2 days)	Rarely or none of the time (less than 1 day)	Some or a little of the time (1-2 days)	Rarely or none of the time (less than 1 day)	Preliminary negative	Preliminary positive	Preliminary negative	Preliminary negative
24-92	No	0	0	5 Strongly agree	1 Strongly disagree		5 Strongly agree	3	1 Strongly disagree	1 Strongly disagree	5 Strongly agree	5 Strongly agree										Rarely or none of the time (less than 1 day)	Rarely or none of the time (less than 1 day)	Some or a little of the time (1-2 days)	Some or a little of the time (1-2 days)	Most or all of the time (5-7 days)	Rarely or none of the time (less than 1 day)	Some or a little of the time (1-2 days)	Some or a little of the time (1-2 days)	Rarely or none of the time (less than 1 day)	Some or a little of the time (1-2 days)	Preliminary negative	Preliminary positive	Preliminary negative	Preliminary negative
24-2	No	0	0	4	5 Strongly agree		5 Strongly agree	5 Strongly agree	2	2	5 Strongly agree	5 Strongly agree										Some or a little of the time (1-2 days)	Rarely or none of the time (less than 1 day)	Some or a little of the time (1-2 days)	Some or a little of the time (1-2 days)	Some or a little of the time (1-2 days)	Some or a little of the time (1-2 days)	Some or a little of the time (1-2 days)	Rarely or none of the time (less than 1 day)	Some or a little of the time (1-2 days)	Some or a little of the time (1-2 days)	Preliminary negative	Preliminary positive	Preliminary negative	Preliminary negative
24-78	No	0	0	5 Strongly agree	5 Strongly agree		5 Strongly agree	5 Strongly agree	5 Strongly agree	5 Strongly agree	5 Strongly agree	5 Strongly agree	3	3		3	4	2	2	4	3	Some or a little of the time (1-2 days)	Some or a little of the time (1-2 days)	Rarely or none of the time (less than 1 day)	Occasionally or a moderate amount of the time(3-4 days)	Occasionally or a moderate amount of the time(3-4 days)	Rarely or none of the time (less than 1 day)	Some or a little of the time (1-2 days)	Rarely or none of the time (less than 1 day)	Occasionally or a moderate amount of the time(3-4 days)	Some or a little of the time (1-2 days)	Preliminary negative	Preliminary positive	Preliminary negative	Preliminary negative
24-5	No	0	0	1 Strongly disagree	1 Strongly disagree		1 Strongly disagree	5 Strongly agree	5 Strongly agree	3	3	3										Some or a little of the time (1-2 days)	Some or a little of the time (1-2 days)	Some or a little of the time (1-2 days)	Some or a little of the time (1-2 days)	Some or a little of the time (1-2 days)	Some or a little of the time (1-2 days)	Some or a little of the time (1-2 days)	Some or a little of the time (1-2 days)	Some or a little of the time (1-2 days)	Some or a little of the time (1-2 days)	Preliminary negative	Preliminary positive	Preliminary negative	Preliminary negative
23-21	No	0	2	3	3		3	4	3	3	4	4										Some or a little of the time (1-2 days)	Some or a little of the time (1-2 days)	Some or a little of the time (1-2 days)	Some or a little of the time (1-2 days)	Occasionally or a moderate amount of the time(3-4 days)	Some or a little of the time (1-2 days)	Occasionally or a moderate amount of the time(3-4 days)	Occasionally or a moderate amount of the time(3-4 days)	Occasionally or a moderate amount of the time(3-4 days)	Occasionally or a moderate amount of the time(3-4 days)	Preliminary negative	Preliminary positive	Preliminary negative	Preliminary negative
21-332	No	0	0	5 Strongly agree	5 Strongly agree		5 Strongly agree	5 Strongly agree	2	5 Strongly agree	5 Strongly agree	5 Strongly agree	5 Strongly agree	5 Strongly agree		4	5 Strongly agree	5 Strongly agree	4	4	5 Strongly agree	Some or a little of the time (1-2 days)	Rarely or none of the time (less than 1 day)	Some or a little of the time (1-2 days)	Some or a little of the time (1-2 days)	Rarely or none of the time (less than 1 day)	Most or all of the time (5-7 days)	Some or a little of the time (1-2 days)	Rarely or none of the time (less than 1 day)	Most or all of the time (5-7 days)	Some or a little of the time (1-2 days)	Preliminary negative	Preliminary positive	Preliminary negative	Preliminary negative
24-80	No	0	5	4	5 Strongly agree		4	5 Strongly agree	4	4	4	4	5 Strongly agree	5 Strongly agree		4	5 Strongly agree	5 Strongly agree	4	4	3	Rarely or none of the time (less than 1 day)	Rarely or none of the time (less than 1 day)	Some or a little of the time (1-2 days)	Most or all of the time (5-7 days)	Most or all of the time (5-7 days)	Some or a little of the time (1-2 days)	Some or a little of the time (1-2 days)	Rarely or none of the time (less than 1 day)	Some or a little of the time (1-2 days)	Rarely or none of the time (less than 1 day)	Preliminary negative	Preliminary positive	Preliminary negative	Preliminary negative
23-177	No	0	0	5 Strongly agree	5 Strongly agree		5 Strongly agree	5 Strongly agree	5 Strongly agree	5 Strongly agree	5 Strongly agree	5 Strongly agree	5 Strongly agree	4		4	4	4	4	4	3	Some or a little of the time (1-2 days)	Some or a little of the time (1-2 days)	Some or a little of the time (1-2 days)	Occasionally or a moderate amount of the time(3-4 days)	Some or a little of the time (1-2 days)	Occasionally or a moderate amount of the time(3-4 days)	Some or a little of the time (1-2 days)	Occasionally or a moderate amount of the time(3-4 days)	Some or a little of the time (1-2 days)	Occasionally or a moderate amount of the time(3-4 days)	Preliminary negative	Preliminary positive	Preliminary negative	Preliminary negative
21-159	No	0	0	4	4		5 Strongly agree	4	4	4	4	4	1 Strongly disagree	1 Strongly disagree		4	5 Strongly agree	5 Strongly agree	5 Strongly agree	5 Strongly agree	5 Strongly agree	Some or a little of the time (1-2 days)	Rarely or none of the time (less than 1 day)	Rarely or none of the time (less than 1 day)	Some or a little of the time (1-2 days)	Some or a little of the time (1-2 days)	Some or a little of the time (1-2 days)	Some or a little of the time (1-2 days)	Rarely or none of the time (less than 1 day)	Some or a little of the time (1-2 days)	Some or a little of the time (1-2 days)	Preliminary negative	Preliminary positive	Preliminary negative	Preliminary negative
21-337	No	0	4	2	2		5 Strongly agree	3	5 Strongly agree	5 Strongly agree	5 Strongly agree	3										Some or a little of the time (1-2 days)	Occasionally or a moderate amount of the time(3-4 days)	Rarely or none of the time (less than 1 day)	Occasionally or a moderate amount of the time(3-4 days)	Most or all of the time (5-7 days)	Some or a little of the time (1-2 days)	Most or all of the time (5-7 days)	Most or all of the time (5-7 days)	Rarely or none of the time (less than 1 day)	Some or a little of the time (1-2 days)	Preliminary negative	Preliminary positive	Preliminary negative	Preliminary negative
21-523	No	0	0	3	3		4	4	4	3	4	4										Some or a little of the time (1-2 days)	Some or a little of the time (1-2 days)	Some or a little of the time (1-2 days)	Some or a little of the time (1-2 days)	Occasionally or a moderate amount of the time(3-4 days)	Some or a little of the time (1-2 days)	Occasionally or a moderate amount of the time(3-4 days)	Some or a little of the time (1-2 days)	Some or a little of the time (1-2 days)	Some or a little of the time (1-2 days)	Preliminary negative	Preliminary positive	Preliminary negative	Preliminary negative
23-104	No	0	0	4	4		4	4	4	3	4	4	5 Strongly agree	5 Strongly agree		4	4	4	4	4	3	Some or a little of the time (1-2 days)	Occasionally or a moderate amount of the time(3-4 days)	Some or a little of the time (1-2 days)	Some or a little of the time (1-2 days)	Occasionally or a moderate amount of the time(3-4 days)	Some or a little of the time (1-2 days)	Some or a little of the time (1-2 days)	Occasionally or a moderate amount of the time(3-4 days)	Some or a little of the time (1-2 days)	Some or a little of the time (1-2 days)	Preliminary negative	Preliminary negative	Preliminary negative	Preliminary negative
23-182	No	0	0	3	3		2	5 Strongly agree	4	4	5 Strongly agree	3	4	4		4	4	3	3	5 Strongly agree	5 Strongly agree	Rarely or none of the time (less than 1 day)	Rarely or none of the time (less than 1 day)	Rarely or none of the time (less than 1 day)	Rarely or none of the time (less than 1 day)	Most or all of the time (5-7 days)	Rarely or none of the time (less than 1 day)	Occasionally or a moderate amount of the time(3-4 days)	Some or a little of the time (1-2 days)	Rarely or none of the time (less than 1 day)	Rarely or none of the time (less than 1 day)	Preliminary negative	Preliminary positive	Preliminary negative	Preliminary positive
23-23	No	0	0	4	4		4	5 Strongly agree	4	4	4	4	4	5 Strongly agree		5 Strongly agree	5 Strongly agree	5 Strongly agree	5 Strongly agree	5 Strongly agree	4	Some or a little of the time (1-2 days)	Rarely or none of the time (less than 1 day)	Some or a little of the time (1-2 days)	Rarely or none of the time (less than 1 day)	Occasionally or a moderate amount of the time(3-4 days)	Some or a little of the time (1-2 days)	Some or a little of the time (1-2 days)	Some or a little of the time (1-2 days)	Some or a little of the time (1-2 days)	Rarely or none of the time (less than 1 day)	Preliminary negative	Preliminary positive	Preliminary negative	Preliminary negative
21-160	No	0	5	3	4		4	4	4	4	5 Strongly agree	5 Strongly agree	5 Strongly agree	4		4	5 Strongly agree	4	3	5 Strongly agree	4	Some or a little of the time (1-2 days)	Some or a little of the time (1-2 days)	Some or a little of the time (1-2 days)	Occasionally or a moderate amount of the time(3-4 days)	Most or all of the time (5-7 days)	Some or a little of the time (1-2 days)	Some or a little of the time (1-2 days)	Rarely or none of the time (less than 1 day)	Most or all of the time (5-7 days)	Some or a little of the time (1-2 days)	Preliminary negative	Preliminary positive	Preliminary negative	Preliminary negative
21-321	No	0	0	3	3		2	5 Strongly agree	4	4	5 Strongly agree	5 Strongly agree	4	3		4	4	3	3	4	3	Rarely or none of the time (less than 1 day)	Rarely or none of the time (less than 1 day)	Rarely or none of the time (less than 1 day)	Rarely or none of the time (less than 1 day)	Most or all of the time (5-7 days)	Rarely or none of the time (less than 1 day)	Some or a little of the time (1-2 days)	Rarely or none of the time (less than 1 day)	Most or all of the time (5-7 days)	Rarely or none of the time (less than 1 day)	Preliminary negative	Preliminary positive	Preliminary negative	Preliminary negative
21-324	No	0	10	4	4		4	4	3	2	5 Strongly agree	5 Strongly agree	5 Strongly agree	5 Strongly agree		5 Strongly agree	1 Strongly disagree	5 Strongly agree	5 Strongly agree	5 Strongly agree	5 Strongly agree	Rarely or none of the time (less than 1 day)	Rarely or none of the time (less than 1 day)	Some or a little of the time (1-2 days)	Some or a little of the time (1-2 days)	Most or all of the time (5-7 days)	Rarely or none of the time (less than 1 day)	Occasionally or a moderate amount of the time(3-4 days)	Rarely or none of the time (less than 1 day)	Occasionally or a moderate amount of the time(3-4 days)	Rarely or none of the time (less than 1 day)	Preliminary negative	Preliminary positive	Preliminary negative	Preliminary positive
21-326	No	0	0	5 Strongly agree	5 Strongly agree		4	5 Strongly agree	5 Strongly agree	4	5 Strongly agree	5 Strongly agree	4	4		4	4	2	2	2	4	Some or a little of the time (1-2 days)	Some or a little of the time (1-2 days)	Some or a little of the time (1-2 days)	Rarely or none of the time (less than 1 day)	Most or all of the time (5-7 days)	Rarely or none of the time (less than 1 day)	Some or a little of the time (1-2 days)	Some or a little of the time (1-2 days)	Occasionally or a moderate amount of the time(3-4 days)	Rarely or none of the time (less than 1 day)	Preliminary negative	Preliminary positive	Preliminary negative	Preliminary negative
21-334	No	0	5	5 Strongly agree	5 Strongly agree		5 Strongly agree	5 Strongly agree	3	5 Strongly agree	5 Strongly agree	5 Strongly agree										Occasionally or a moderate amount of the time(3-4 days)	Most or all of the time (5-7 days)	Occasionally or a moderate amount of the time(3-4 days)	Occasionally or a moderate amount of the time(3-4 days)	Occasionally or a moderate amount of the time(3-4 days)	Occasionally or a moderate amount of the time(3-4 days)	Occasionally or a moderate amount of the time(3-4 days)	Some or a little of the time (1-2 days)	Occasionally or a moderate amount of the time(3-4 days)	Occasionally or a moderate amount of the time(3-4 days)	Preliminary negative	Preliminary positive	Preliminary negative	Preliminary negative
21-336	No	0	0	5 Strongly agree	5 Strongly agree		4	5 Strongly agree	4	4	4	3										Rarely or none of the time (less than 1 day)	Some or a little of the time (1-2 days)	Some or a little of the time (1-2 days)	Some or a little of the time (1-2 days)	Most or all of the time (5-7 days)	Some or a little of the time (1-2 days)	Rarely or none of the time (less than 1 day)	Occasionally or a moderate amount of the time(3-4 days)	Some or a little of the time (1-2 days)	Some or a little of the time (1-2 days)	Preliminary negative	Preliminary positive	Preliminary negative	Preliminary positive
21-340	No	0	0	5 Strongly agree	5 Strongly agree		1 Strongly disagree	5 Strongly agree	5 Strongly agree	5 Strongly agree	1 Strongly disagree	1 Strongly disagree	4	4		4	4	4	1 Strongly disagree	5 Strongly agree	5 Strongly agree	Some or a little of the time (1-2 days)	Some or a little of the time (1-2 days)	Some or a little of the time (1-2 days)	Some or a little of the time (1-2 days)	Most or all of the time (5-7 days)	Some or a little of the time (1-2 days)	Some or a little of the time (1-2 days)	Some or a little of the time (1-2 days)	Some or a little of the time (1-2 days)	Rarely or none of the time (less than 1 day)	Preliminary negative	Preliminary positive	Preliminary negative	Preliminary negative
21-375	No	0		5 Strongly agree	5 Strongly agree		5 Strongly agree	5 Strongly agree	1 Strongly disagree	1 Strongly disagree	5 Strongly agree	5 Strongly agree										Rarely or none of the time (less than 1 day)	Rarely or none of the time (less than 1 day)	Rarely or none of the time (less than 1 day)	Rarely or none of the time (less than 1 day)	Rarely or none of the time (less than 1 day)	Rarely or none of the time (less than 1 day)	Some or a little of the time (1-2 days)	Most or all of the time (5-7 days)	Rarely or none of the time (less than 1 day)	Some or a little of the time (1-2 days)	Preliminary negative	Preliminary positive	Preliminary negative	Preliminary negative
21-376	No	0	3	5 Strongly agree	5 Strongly agree		5 Strongly agree	5 Strongly agree	5 Strongly agree	5 Strongly agree	5 Strongly agree	5 Strongly agree	3	3		3	4	3	2	4	3	Rarely or none of the time (less than 1 day)	Rarely or none of the time (less than 1 day)	Rarely or none of the time (less than 1 day)	Rarely or none of the time (less than 1 day)	Rarely or none of the time (less than 1 day)	Some or a little of the time (1-2 days)	Rarely or none of the time (less than 1 day)	Some or a little of the time (1-2 days)	Some or a little of the time (1-2 days)	Some or a little of the time (1-2 days)	Preliminary negative	Preliminary positive	Preliminary negative	Preliminary negative
21-490	No	0	0	5 Strongly agree	5 Strongly agree		5 Strongly agree	5 Strongly agree	5 Strongly agree	5 Strongly agree	5 Strongly agree	5 Strongly agree	5 Strongly agree	4		5 Strongly agree	5 Strongly agree	4	4	4	5 Strongly agree	Some or a little of the time (1-2 days)	Rarely or none of the time (less than 1 day)	Rarely or none of the time (less than 1 day)	Rarely or none of the time (less than 1 day)	Most or all of the time (5-7 days)	Rarely or none of the time (less than 1 day)	Rarely or none of the time (less than 1 day)	Occasionally or a moderate amount of the time(3-4 days)	Some or a little of the time (1-2 days)	Rarely or none of the time (less than 1 day)	Preliminary negative	Preliminary positive	Preliminary negative	Preliminary positive
21-517	No	0	0	4	4		4	4	3	3	4	5 Strongly agree										Some or a little of the time (1-2 days)	Some or a little of the time (1-2 days)	Some or a little of the time (1-2 days)	Some or a little of the time (1-2 days)	Occasionally or a moderate amount of the time(3-4 days)	Some or a little of the time (1-2 days)	Occasionally or a moderate amount of the time(3-4 days)	Some or a little of the time (1-2 days)	Some or a little of the time (1-2 days)	Some or a little of the time (1-2 days)	Preliminary negative	Preliminary positive	Preliminary negative	Preliminary negative
21-518	No	0	0	1 Strongly disagree	1 Strongly disagree		5 Strongly agree	5 Strongly agree	1 Strongly disagree	1 Strongly disagree	5 Strongly agree	5 Strongly agree										Rarely or none of the time (less than 1 day)	Some or a little of the time (1-2 days)	Some or a little of the time (1-2 days)	Occasionally or a moderate amount of the time(3-4 days)	Most or all of the time (5-7 days)	Some or a little of the time (1-2 days)	Rarely or none of the time (less than 1 day)	Rarely or none of the time (less than 1 day)	Some or a little of the time (1-2 days)	Some or a little of the time (1-2 days)	Preliminary negative	Preliminary positive	Preliminary negative	Preliminary negative
21-520	No	0	5	5 Strongly agree	5 Strongly agree		5 Strongly agree	5 Strongly agree	5 Strongly agree	1 Strongly disagree	5 Strongly agree	5 Strongly agree	4	3		3	3	3	2	4	3	Rarely or none of the time (less than 1 day)	Rarely or none of the time (less than 1 day)	Some or a little of the time (1-2 days)	Rarely or none of the time (less than 1 day)	Some or a little of the time (1-2 days)	Rarely or none of the time (less than 1 day)	Some or a little of the time (1-2 days)	Some or a little of the time (1-2 days)	Rarely or none of the time (less than 1 day)	Some or a little of the time (1-2 days)	Preliminary negative	Preliminary positive	Preliminary negative	Preliminary negative
21-521	No	0	5	5 Strongly agree	5 Strongly agree		5 Strongly agree	5 Strongly agree	5 Strongly agree	5 Strongly agree	5 Strongly agree	5 Strongly agree	5 Strongly agree	5 Strongly agree		4	5 Strongly agree	4	4	4	4	Most or all of the time (5-7 days)	Most or all of the time (5-7 days)	Most or all of the time (5-7 days)	Occasionally or a moderate amount of the time(3-4 days)	Most or all of the time (5-7 days)	Rarely or none of the time (less than 1 day)	Most or all of the time (5-7 days)	Rarely or none of the time (less than 1 day)	Most or all of the time (5-7 days)	Occasionally or a moderate amount of the time(3-4 days)	Preliminary negative	Preliminary positive	Preliminary negative	Preliminary negative
23-105	No	0	1	5 Strongly agree	5 Strongly agree		5 Strongly agree	5 Strongly agree	5 Strongly agree	5 Strongly agree	5 Strongly agree	5 Strongly agree	5 Strongly agree	5 Strongly agree		5 Strongly agree	1 Strongly disagree	1 Strongly disagree	1 Strongly disagree	5 Strongly agree	5 Strongly agree	Rarely or none of the time (less than 1 day)	Rarely or none of the time (less than 1 day)	Rarely or none of the time (less than 1 day)	Some or a little of the time (1-2 days)	Most or all of the time (5-7 days)	Rarely or none of the time (less than 1 day)	Rarely or none of the time (less than 1 day)	Some or a little of the time (1-2 days)	Rarely or none of the time (less than 1 day)	Rarely or none of the time (less than 1 day)	Preliminary negative	Preliminary positive	Preliminary negative	Preliminary negative
23-178	No	0	0	5 Strongly agree	5 Strongly agree		4	5 Strongly agree	3	3	5 Strongly agree	4										Rarely or none of the time (less than 1 day)	Some or a little of the time (1-2 days)	Rarely or none of the time (less than 1 day)	Rarely or none of the time (less than 1 day)	Most or all of the time (5-7 days)	Rarely or none of the time (less than 1 day)	Rarely or none of the time (less than 1 day)	Rarely or none of the time (less than 1 day)	Occasionally or a moderate amount of the time(3-4 days)	Rarely or none of the time (less than 1 day)	Preliminary negative	Preliminary positive	Preliminary negative	Preliminary negative
23-181	No	0	0	5 Strongly agree	5 Strongly agree		4	5 Strongly agree	5 Strongly agree	3	4	4	4	4		4	4	3	3	4	3	Some or a little of the time (1-2 days)	Some or a little of the time (1-2 days)	Rarely or none of the time (less than 1 day)	Some or a little of the time (1-2 days)	Occasionally or a moderate amount of the time(3-4 days)	Occasionally or a moderate amount of the time(3-4 days)	Occasionally or a moderate amount of the time(3-4 days)	Occasionally or a moderate amount of the time(3-4 days)	Some or a little of the time (1-2 days)	Some or a little of the time (1-2 days)	Preliminary positive	Preliminary positive	Preliminary negative	Preliminary negative
23-6	No	0	0	5 Strongly agree	5 Strongly agree		4	5 Strongly agree	5 Strongly agree	5 Strongly agree	5 Strongly agree	4	5 Strongly agree	5 Strongly agree		4	5 Strongly agree	4	4	5 Strongly agree	5 Strongly agree	Some or a little of the time (1-2 days)	Some or a little of the time (1-2 days)	Some or a little of the time (1-2 days)	Some or a little of the time (1-2 days)	Occasionally or a moderate amount of the time(3-4 days)	Rarely or none of the time (less than 1 day)	Some or a little of the time (1-2 days)	Some or a little of the time (1-2 days)	Some or a little of the time (1-2 days)	Some or a little of the time (1-2 days)	Preliminary negative	Preliminary positive	Preliminary negative	Preliminary positive
23-83	No	0	0	4	4		3	4	4	3	4	4	5 Strongly agree	5 Strongly agree		5 Strongly agree	4	4	4	4	5 Strongly agree	Some or a little of the time (1-2 days)	Some or a little of the time (1-2 days)	Some or a little of the time (1-2 days)	Some or a little of the time (1-2 days)	Occasionally or a moderate amount of the time(3-4 days)	Some or a little of the time (1-2 days)	Some or a little of the time (1-2 days)	Occasionally or a moderate amount of the time(3-4 days)	Some or a little of the time (1-2 days)	Some or a little of the time (1-2 days)	Preliminary negative	Preliminary positive	Preliminary negative	Preliminary negative
24-368	No	0	0	4	4		4	4	4	3	4	4	5 Strongly agree	5 Strongly agree		5 Strongly agree	5 Strongly agree	4	3	3	3	Occasionally or a moderate amount of the time(3-4 days)	Occasionally or a moderate amount of the time(3-4 days)	Occasionally or a moderate amount of the time(3-4 days)	Occasionally or a moderate amount of the time(3-4 days)	Some or a little of the time (1-2 days)	Some or a little of the time (1-2 days)	Most or all of the time (5-7 days)	Some or a little of the time (1-2 days)	Occasionally or a moderate amount of the time(3-4 days)	Some or a little of the time (1-2 days)	Preliminary negative	Preliminary positive	Preliminary negative	Preliminary positive
23-22	No	0	0	4	4		3	4	3	4	4	3	4	4		4	5 Strongly agree	4	4	4	5 Strongly agree	Some or a little of the time (1-2 days)	Some or a little of the time (1-2 days)	Occasionally or a moderate amount of the time(3-4 days)	Occasionally or a moderate amount of the time(3-4 days)	Occasionally or a moderate amount of the time(3-4 days)	Rarely or none of the time (less than 1 day)	Some or a little of the time (1-2 days)	Occasionally or a moderate amount of the time(3-4 days)	Some or a little of the time (1-2 days)	Some or a little of the time (1-2 days)	Preliminary negative	Preliminary positive	Preliminary negative	Preliminary negative
21-183	No	0	0	2	2		3	3	3	3	2	4	4	4		4	3	4	3	4	3	Rarely or none of the time (less than 1 day)	Rarely or none of the time (less than 1 day)	Occasionally or a moderate amount of the time(3-4 days)	Rarely or none of the time (less than 1 day)	Rarely or none of the time (less than 1 day)	Most or all of the time (5-7 days)	Most or all of the time (5-7 days)	Rarely or none of the time (less than 1 day)	Rarely or none of the time (less than 1 day)	Most or all of the time (5-7 days)	Preliminary negative	Preliminary positive	Preliminary positive	Preliminary negative
21-386	No	0	0	5 Strongly agree	2		4	5 Strongly agree	4	4	5 Strongly agree	5 Strongly agree	5 Strongly agree	1 Strongly disagree		4	5 Strongly agree	4	4	5 Strongly agree	5 Strongly agree	Some or a little of the time (1-2 days)	Some or a little of the time (1-2 days)	Occasionally or a moderate amount of the time(3-4 days)	Some or a little of the time (1-2 days)	Some or a little of the time (1-2 days)	Rarely or none of the time (less than 1 day)	Some or a little of the time (1-2 days)	Rarely or none of the time (less than 1 day)	Occasionally or a moderate amount of the time(3-4 days)	Some or a little of the time (1-2 days)	Preliminary positive	Preliminary positive	Preliminary negative	Preliminary negative
21-559	No	0	0	4	4		4	4	4	3	5 Strongly agree	5 Strongly agree										Occasionally or a moderate amount of the time(3-4 days)	Some or a little of the time (1-2 days)	Some or a little of the time (1-2 days)	Some or a little of the time (1-2 days)	Most or all of the time (5-7 days)	Some or a little of the time (1-2 days)	Some or a little of the time (1-2 days)	Some or a little of the time (1-2 days)	Some or a little of the time (1-2 days)	Some or a little of the time (1-2 days)	Preliminary negative	Preliminary negative	Preliminary negative	Preliminary negative
23-8	No	0	0	5 Strongly agree	5 Strongly agree		5 Strongly agree	5 Strongly agree	5 Strongly agree	5 Strongly agree	5 Strongly agree	5 Strongly agree	5 Strongly agree	5 Strongly agree		5 Strongly agree	5 Strongly agree	5 Strongly agree	5 Strongly agree	5 Strongly agree	5 Strongly agree	Rarely or none of the time (less than 1 day)	Some or a little of the time (1-2 days)	Occasionally or a moderate amount of the time(3-4 days)	Occasionally or a moderate amount of the time(3-4 days)	Most or all of the time (5-7 days)	Occasionally or a moderate amount of the time(3-4 days)	Some or a little of the time (1-2 days)	Rarely or none of the time (less than 1 day)	Most or all of the time (5-7 days)	Occasionally or a moderate amount of the time(3-4 days)	Preliminary negative	Preliminary positive	Preliminary negative	Preliminary negative
21-325	No	1	2	5 Strongly agree	5 Strongly agree		5 Strongly agree	5 Strongly agree	1 Strongly disagree	1 Strongly disagree	5 Strongly agree	5 Strongly agree	5 Strongly agree	5 Strongly agree		5 Strongly agree	4	5 Strongly agree	1 Strongly disagree	5 Strongly agree	5 Strongly agree	Rarely or none of the time (less than 1 day)	Rarely or none of the time (less than 1 day)	Rarely or none of the time (less than 1 day)	Rarely or none of the time (less than 1 day)	Most or all of the time (5-7 days)	Rarely or none of the time (less than 1 day)	Rarely or none of the time (less than 1 day)	Most or all of the time (5-7 days)	Rarely or none of the time (less than 1 day)	Rarely or none of the time (less than 1 day)	Preliminary negative	Preliminary positive	Preliminary negative	Preliminary negative
23-198	No	1	1	4	4		3	4	3	3	4	4										Some or a little of the time (1-2 days)	Some or a little of the time (1-2 days)	Rarely or none of the time (less than 1 day)	Some or a little of the time (1-2 days)	Occasionally or a moderate amount of the time(3-4 days)	Rarely or none of the time (less than 1 day)	Some or a little of the time (1-2 days)	Occasionally or a moderate amount of the time(3-4 days)	Some or a little of the time (1-2 days)	Some or a little of the time (1-2 days)	Preliminary negative	Preliminary positive	Preliminary negative	Preliminary positive
23-179	No	1		5 Strongly agree	5 Strongly agree		5 Strongly agree	5 Strongly agree	5 Strongly agree	5 Strongly agree	5 Strongly agree	5 Strongly agree										Some or a little of the time (1-2 days)	Some or a little of the time (1-2 days)	Some or a little of the time (1-2 days)	Some or a little of the time (1-2 days)	Some or a little of the time (1-2 days)	Some or a little of the time (1-2 days)	Occasionally or a moderate amount of the time(3-4 days)	Some or a little of the time (1-2 days)	Occasionally or a moderate amount of the time(3-4 days)	Some or a little of the time (1-2 days)	Preliminary negative	Preliminary positive	Preliminary negative	Preliminary negative
23-180	No	1	1	5 Strongly agree	5 Strongly agree		5 Strongly agree	5 Strongly agree	3	3	5 Strongly agree	5 Strongly agree	5 Strongly agree	4		4	4	4	3	4	5 Strongly agree	Some or a little of the time (1-2 days)	Some or a little of the time (1-2 days)	Occasionally or a moderate amount of the time(3-4 days)	Occasionally or a moderate amount of the time(3-4 days)	Some or a little of the time (1-2 days)	Occasionally or a moderate amount of the time(3-4 days)	Occasionally or a moderate amount of the time(3-4 days)	Some or a little of the time (1-2 days)	Occasionally or a moderate amount of the time(3-4 days)	Some or a little of the time (1-2 days)	Preliminary negative	Preliminary positive	Preliminary negative	Preliminary negative
23-206	No	1	0	4	4		4	3	3	3	4	4										Some or a little of the time (1-2 days)	Some or a little of the time (1-2 days)	Some or a little of the time (1-2 days)	Some or a little of the time (1-2 days)	Most or all of the time (5-7 days)	Rarely or none of the time (less than 1 day)	Rarely or none of the time (less than 1 day)	Some or a little of the time (1-2 days)	Rarely or none of the time (less than 1 day)	Rarely or none of the time (less than 1 day)	Preliminary negative	Preliminary positive	Preliminary negative	Preliminary negative
21-141	No	2		3	5 Strongly agree		5 Strongly agree	1 Strongly disagree	1 Strongly disagree	1 Strongly disagree	1 Strongly disagree	5 Strongly agree										Rarely or none of the time (less than 1 day)	Rarely or none of the time (less than 1 day)	Some or a little of the time (1-2 days)	Rarely or none of the time (less than 1 day)	Most or all of the time (5-7 days)	Some or a little of the time (1-2 days)	Occasionally or a moderate amount of the time(3-4 days)	Most or all of the time (5-7 days)	Some or a little of the time (1-2 days)	Some or a little of the time (1-2 days)	Preliminary negative	Preliminary positive	Preliminary negative	Preliminary positive
23-209	No	2	2	4	4		4	4	3	3	4	3										Some or a little of the time (1-2 days)	Some or a little of the time (1-2 days)	Rarely or none of the time (less than 1 day)	Some or a little of the time (1-2 days)	Most or all of the time (5-7 days)	Rarely or none of the time (less than 1 day)	Some or a little of the time (1-2 days)	Some or a little of the time (1-2 days)	Some or a little of the time (1-2 days)	Rarely or none of the time (less than 1 day)	Preliminary negative	Preliminary positive	Preliminary negative	Preliminary negative
23-205	No	2	0	4	4		4	4	4	4	4	4	3	5 Strongly agree		5 Strongly agree	5 Strongly agree	3	3	5 Strongly agree	5 Strongly agree	Some or a little of the time (1-2 days)	Some or a little of the time (1-2 days)	Some or a little of the time (1-2 days)	Some or a little of the time (1-2 days)	Most or all of the time (5-7 days)	Rarely or none of the time (less than 1 day)	Occasionally or a moderate amount of the time(3-4 days)	Some or a little of the time (1-2 days)	Some or a little of the time (1-2 days)	Some or a little of the time (1-2 days)	Preliminary negative	Preliminary positive	Preliminary negative	Preliminary negative
21-555	No	2	1	4	4		3	4	4	3	4	5 Strongly agree	4	4		4	4	3	2	3	2	Occasionally or a moderate amount of the time(3-4 days)	Some or a little of the time (1-2 days)	Some or a little of the time (1-2 days)	Some or a little of the time (1-2 days)	Most or all of the time (5-7 days)	Some or a little of the time (1-2 days)	Occasionally or a moderate amount of the time(3-4 days)	Occasionally or a moderate amount of the time(3-4 days)	Some or a little of the time (1-2 days)	Some or a little of the time (1-2 days)	Preliminary negative	Preliminary positive	Preliminary negative	Preliminary negative
23-208	No	2	1	4	4		4	4	3	2	3	4	5 Strongly agree	5 Strongly agree		5 Strongly agree	5 Strongly agree	5 Strongly agree	4	4	5 Strongly agree	Occasionally or a moderate amount of the time(3-4 days)	Some or a little of the time (1-2 days)	Occasionally or a moderate amount of the time(3-4 days)	Some or a little of the time (1-2 days)	Occasionally or a moderate amount of the time(3-4 days)	Some or a little of the time (1-2 days)	Occasionally or a moderate amount of the time(3-4 days)	Some or a little of the time (1-2 days)	Some or a little of the time (1-2 days)	Some or a little of the time (1-2 days)	Preliminary negative	Preliminary positive	Preliminary negative	Preliminary negative
24-76	No	3	6	5 Strongly agree	5 Strongly agree		5 Strongly agree	1 Strongly disagree	3	3	4	3	5 Strongly agree	5 Strongly agree		2	5 Strongly agree	5 Strongly agree	5 Strongly agree	5 Strongly agree	5 Strongly agree	Most or all of the time (5-7 days)	Occasionally or a moderate amount of the time(3-4 days)	Some or a little of the time (1-2 days)	Some or a little of the time (1-2 days)	Some or a little of the time (1-2 days)	Rarely or none of the time (less than 1 day)	Some or a little of the time (1-2 days)	Rarely or none of the time (less than 1 day)	Some or a little of the time (1-2 days)	Some or a little of the time (1-2 days)	Preliminary negative	Preliminary positive	Preliminary negative	Preliminary negative
24-336	No	3	0	4	4		5 Strongly agree	4	4	3	3	4	4	4		4	4	4	3	5 Strongly agree	4	Some or a little of the time (1-2 days)	Some or a little of the time (1-2 days)	Occasionally or a moderate amount of the time(3-4 days)	Some or a little of the time (1-2 days)	Occasionally or a moderate amount of the time(3-4 days)	Rarely or none of the time (less than 1 day)	Some or a little of the time (1-2 days)	Rarely or none of the time (less than 1 day)	Some or a little of the time (1-2 days)	Some or a little of the time (1-2 days)	Preliminary negative	Preliminary positive	Preliminary negative	Preliminary negative
24-79	No	5																														Preliminary negative	Preliminary positive	Preliminary negative	Preliminary negative
21-138	No	5	5	4	5 Strongly agree		5 Strongly agree	5 Strongly agree	3	3	5 Strongly agree	5 Strongly agree	2	3		4	5 Strongly agree	5 Strongly agree	3	4	5 Strongly agree	Some or a little of the time (1-2 days)	Rarely or none of the time (less than 1 day)	Some or a little of the time (1-2 days)	Occasionally or a moderate amount of the time(3-4 days)	Occasionally or a moderate amount of the time(3-4 days)	Rarely or none of the time (less than 1 day)	Most or all of the time (5-7 days)	Some or a little of the time (1-2 days)	Rarely or none of the time (less than 1 day)	Rarely or none of the time (less than 1 day)	Preliminary negative	Preliminary positive	Preliminary negative	Preliminary negative
23-11	No	7	5	5 Strongly agree	4		5 Strongly agree	5 Strongly agree	4	5 Strongly agree	5 Strongly agree	5 Strongly agree	4	5 Strongly agree		5 Strongly agree	5 Strongly agree	5 Strongly agree	5 Strongly agree	5 Strongly agree	5 Strongly agree	Rarely or none of the time (less than 1 day)	Some or a little of the time (1-2 days)	Most or all of the time (5-7 days)	Most or all of the time (5-7 days)	Most or all of the time (5-7 days)	Some or a little of the time (1-2 days)	Most or all of the time (5-7 days)	Most or all of the time (5-7 days)	Most or all of the time (5-7 days)	Most or all of the time (5-7 days)	Preliminary negative	Preliminary negative	Preliminary negative
21-142	No	8	0	5 Strongly agree	3		5 Strongly agree	5 Strongly agree	5 Strongly agree	5 Strongly agree	5 Strongly agree	2										Rarely or none of the time (less than 1 day)	Rarely or none of the time (less than 1 day)	Rarely or none of the time (less than 1 day)	Rarely or none of the time (less than 1 day)	Occasionally or a moderate amount of the time(3-4 days)	Rarely or none of the time (less than 1 day)	Rarely or none of the time (less than 1 day)	Occasionally or a moderate amount of the time(3-4 days)	Rarely or none of the time (less than 1 day)	Rarely or none of the time (less than 1 day)	Preliminary negative	Preliminary positive	Preliminary negative	Preliminary negative
24-91	No	10	0	4	2		4	4	4	3	5 Strongly agree	5 Strongly agree										Occasionally or a moderate amount of the time(3-4 days)	Occasionally or a moderate amount of the time(3-4 days)	Some or a little of the time (1-2 days)	Most or all of the time (5-7 days)	Some or a little of the time (1-2 days)	Occasionally or a moderate amount of the time(3-4 days)	Occasionally or a moderate amount of the time(3-4 days)	Some or a little of the time (1-2 days)	Most or all of the time (5-7 days)	Most or all of the time (5-7 days)	Preliminary negative	Preliminary positive	Preliminary negative	Preliminary positive
21-188																																Preliminary negative	Preliminary positive	Preliminary negative	Preliminary negative
24-77
23-80	Yes			4	4		4	4	3	3	4	4										Some or a little of the time (1-2 days)	Some or a little of the time (1-2 days)	Some or a little of the time (1-2 days)	Some or a little of the time (1-2 days)	Occasionally or a moderate amount of the time(3-4 days)	Rarely or none of the time (less than 1 day)	Some or a little of the time (1-2 days)	Occasionally or a moderate amount of the time(3-4 days)	Some or a little of the time (1-2 days)	Rarely or none of the time (less than 1 day)	Preliminary negative	Preliminary positive	Preliminary negative	Preliminary negative
21-587	Yes			5 Strongly agree	5 Strongly agree		5 Strongly agree	5 Strongly agree	5 Strongly agree	5 Strongly agree	5 Strongly agree	5 Strongly agree										Some or a little of the time (1-2 days)	Some or a little of the time (1-2 days)	Some or a little of the time (1-2 days)	Some or a little of the time (1-2 days)	Occasionally or a moderate amount of the time(3-4 days)	Rarely or none of the time (less than 1 day)	Rarely or none of the time (less than 1 day)	Occasionally or a moderate amount of the time(3-4 days)	Rarely or none of the time (less than 1 day)	Some or a little of the time (1-2 days)	Preliminary negative	Preliminary positive	Preliminary negative	Preliminary negative
21-184	Yes			3	3		2	3	3	3	4	4	4	4		5 Strongly agree	5 Strongly agree	5 Strongly agree	4	5 Strongly agree	5 Strongly agree	Most or all of the time (5-7 days)	Most or all of the time (5-7 days)	Most or all of the time (5-7 days)	Most or all of the time (5-7 days)	Most or all of the time (5-7 days)	Rarely or none of the time (less than 1 day)	Most or all of the time (5-7 days)	Some or a little of the time (1-2 days)	Most or all of the time (5-7 days)	Occasionally or a moderate amount of the time(3-4 days)	Preliminary negative	Preliminary positive	Preliminary negative	Preliminary negative
21-327	Yes			4	4		5 Strongly agree	5 Strongly agree	4	3	3	3										Most or all of the time (5-7 days)	Most or all of the time (5-7 days)	Most or all of the time (5-7 days)	Most or all of the time (5-7 days)	Most or all of the time (5-7 days)	Most or all of the time (5-7 days)	Most or all of the time (5-7 days)	Most or all of the time (5-7 days)	Most or all of the time (5-7 days)	Most or all of the time (5-7 days)	Preliminary negative	Preliminary positive	Preliminary negative	Preliminary negative
21-586	Yes			4	5 Strongly agree		4	5 Strongly agree	5 Strongly agree	3	4	5 Strongly agree	5 Strongly agree	5 Strongly agree		5 Strongly agree	5 Strongly agree	1 Strongly disagree	1 Strongly disagree	5 Strongly agree	5 Strongly agree	Some or a little of the time (1-2 days)	Some or a little of the time (1-2 days)	Rarely or none of the time (less than 1 day)	Some or a little of the time (1-2 days)	Most or all of the time (5-7 days)	Rarely or none of the time (less than 1 day)	Rarely or none of the time (less than 1 day)	Occasionally or a moderate amount of the time(3-4 days)	Rarely or none of the time (less than 1 day)	Some or a little of the time (1-2 days)	Preliminary negative	Preliminary positive	Preliminary negative	Preliminary negative
23-7	Yes			5 Strongly agree	5 Strongly agree		4	3	3	3	2	2										Rarely or none of the time (less than 1 day)	Rarely or none of the time (less than 1 day)	Rarely or none of the time (less than 1 day)	Rarely or none of the time (less than 1 day)	Rarely or none of the time (less than 1 day)	Rarely or none of the time (less than 1 day)	Occasionally or a moderate amount of the time(3-4 days)	Some or a little of the time (1-2 days)	Some or a little of the time (1-2 days)	Some or a little of the time (1-2 days)	Preliminary negative	Preliminary positive	Preliminary positive	Preliminary negative
21-186	Yes			5 Strongly agree	5 Strongly agree		5 Strongly agree	5 Strongly agree	4	3	5 Strongly agree	5 Strongly agree										Rarely or none of the time (less than 1 day)	Some or a little of the time (1-2 days)	Some or a little of the time (1-2 days)	Occasionally or a moderate amount of the time(3-4 days)	Most or all of the time (5-7 days)	Some or a little of the time (1-2 days)	Rarely or none of the time (less than 1 day)	Occasionally or a moderate amount of the time(3-4 days)	Some or a little of the time (1-2 days)	Occasionally or a moderate amount of the time(3-4 days)	Preliminary negative	Preliminary positive	Preliminary negative	Preliminary negative
21-189	Yes			5 Strongly agree	5 Strongly agree		5 Strongly agree	5 Strongly agree	5 Strongly agree	5 Strongly agree	5 Strongly agree	5 Strongly agree										Rarely or none of the time (less than 1 day)	Rarely or none of the time (less than 1 day)	Some or a little of the time (1-2 days)	Some or a little of the time (1-2 days)	Occasionally or a moderate amount of the time(3-4 days)	Some or a little of the time (1-2 days)	Some or a little of the time (1-2 days)	Rarely or none of the time (less than 1 day)	Some or a little of the time (1-2 days)	Some or a little of the time (1-2 days)	Preliminary negative	Preliminary positive	Preliminary negative	Preliminary positive
21-2	Yes			5 Strongly agree	3		5 Strongly agree	3	5 Strongly agree	3	5 Strongly agree	5 Strongly agree										Rarely or none of the time (less than 1 day)	Some or a little of the time (1-2 days)	Some or a little of the time (1-2 days)	Occasionally or a moderate amount of the time(3-4 days)	Most or all of the time (5-7 days)	Most or all of the time (5-7 days)	Occasionally or a moderate amount of the time(3-4 days)	Rarely or none of the time (less than 1 day)	Most or all of the time (5-7 days)	Some or a little of the time (1-2 days)	Preliminary negative	Preliminary positive	Preliminary negative	Preliminary negative
21-381	Yes			5 Strongly agree	5 Strongly agree		5 Strongly agree	5 Strongly agree	5 Strongly agree	5 Strongly agree	5 Strongly agree	5 Strongly agree										Some or a little of the time (1-2 days)	Rarely or none of the time (less than 1 day)	Some or a little of the time (1-2 days)	Rarely or none of the time (less than 1 day)	Rarely or none of the time (less than 1 day)	Rarely or none of the time (less than 1 day)	Rarely or none of the time (less than 1 day)	Rarely or none of the time (less than 1 day)	Rarely or none of the time (less than 1 day)	Rarely or none of the time (less than 1 day)	Preliminary negative	Preliminary positive	Preliminary negative	Preliminary negative
21-213	Yes			5 Strongly agree	4		5 Strongly agree	1 Strongly disagree	1 Strongly disagree	1 Strongly disagree	4	4										Most or all of the time (5-7 days)	Occasionally or a moderate amount of the time(3-4 days)	Most or all of the time (5-7 days)	Most or all of the time (5-7 days)	Some or a little of the time (1-2 days)	Most or all of the time (5-7 days)	Most or all of the time (5-7 days)	Rarely or none of the time (less than 1 day)	Most or all of the time (5-7 days)	Most or all of the time (5-7 days)	Preliminary negative	Preliminary positive	Preliminary positive	Preliminary negative
21-323	Yes			4	3		2	4	1 Strongly disagree	3	1 Strongly disagree	3										Occasionally or a moderate amount of the time(3-4 days)	Most or all of the time (5-7 days)	Occasionally or a moderate amount of the time(3-4 days)	Most or all of the time (5-7 days)	Most or all of the time (5-7 days)	Occasionally or a moderate amount of the time(3-4 days)	Occasionally or a moderate amount of the time(3-4 days)	Occasionally or a moderate amount of the time(3-4 days)	Some or a little of the time (1-2 days)	Occasionally or a moderate amount of the time(3-4 days)	Preliminary negative	Preliminary positive	Preliminary negative	Preliminary negative
21-143	Yes			5 Strongly agree	5 Strongly agree		5 Strongly agree	5 Strongly agree	5 Strongly agree	5 Strongly agree	5 Strongly agree	5 Strongly agree										Occasionally or a moderate amount of the time(3-4 days)	Occasionally or a moderate amount of the time(3-4 days)	Occasionally or a moderate amount of the time(3-4 days)	Most or all of the time (5-7 days)	Most or all of the time (5-7 days)	Some or a little of the time (1-2 days)	Occasionally or a moderate amount of the time(3-4 days)	Some or a little of the time (1-2 days)	Most or all of the time (5-7 days)	Occasionally or a moderate amount of the time(3-4 days)	Preliminary negative	Preliminary positive	Preliminary negative	Preliminary negative
21-185	Yes			5 Strongly agree	5 Strongly agree		2	5 Strongly agree	3	3	5 Strongly agree	5 Strongly agree										Some or a little of the time (1-2 days)	Rarely or none of the time (less than 1 day)	Rarely or none of the time (less than 1 day)	Some or a little of the time (1-2 days)	Most or all of the time (5-7 days)	Rarely or none of the time (less than 1 day)	Some or a little of the time (1-2 days)	Rarely or none of the time (less than 1 day)	Rarely or none of the time (less than 1 day)	Rarely or none of the time (less than 1 day)	Preliminary positive	Preliminary positive	Preliminary negative	Preliminary negative
24-335	Yes			4	4		4	4	4	4	4	4	4	4		4	4	4	4	4	4	Some or a little of the time (1-2 days)	Some or a little of the time (1-2 days)	Occasionally or a moderate amount of the time(3-4 days)	Some or a little of the time (1-2 days)	Rarely or none of the time (less than 1 day)	Some or a little of the time (1-2 days)	Occasionally or a moderate amount of the time(3-4 days)	Rarely or none of the time (less than 1 day)	Most or all of the time (5-7 days)	Some or a little of the time (1-2 days)	Preliminary positive	Preliminary positive	Preliminary negative	Preliminary negative
21-17	Yes			5 Strongly agree	5 Strongly agree		5 Strongly agree	5 Strongly agree	4	4	5 Strongly agree	5 Strongly agree	4	4		5 Strongly agree	5 Strongly agree	4	3	5 Strongly agree	5 Strongly agree	Some or a little of the time (1-2 days)	Some or a little of the time (1-2 days)	Some or a little of the time (1-2 days)	Some or a little of the time (1-2 days)	Some or a little of the time (1-2 days)	Some or a little of the time (1-2 days)	Some or a little of the time (1-2 days)	Some or a little of the time (1-2 days)	Occasionally or a moderate amount of the time(3-4 days)	Occasionally or a moderate amount of the time(3-4 days)	Preliminary negative	Preliminary positive	Preliminary negative	Preliminary negative
21-139	Yes		10	2	3		5 Strongly agree	5 Strongly agree	3	2	5 Strongly agree	5 Strongly agree	5 Strongly agree	5 Strongly agree		4	4	4	4	4	3	Some or a little of the time (1-2 days)	Some or a little of the time (1-2 days)	Some or a little of the time (1-2 days)	Some or a little of the time (1-2 days)	Rarely or none of the time (less than 1 day)	Rarely or none of the time (less than 1 day)	Some or a little of the time (1-2 days)	Rarely or none of the time (less than 1 day)	Some or a little of the time (1-2 days)	Some or a little of the time (1-2 days)	Preliminary negative	Preliminary positive	Preliminary positive	Preliminary positive
21-205	Yes			5 Strongly agree	3		5 Strongly agree	3	3	3	3	3										Rarely or none of the time (less than 1 day)	Some or a little of the time (1-2 days)	Occasionally or a moderate amount of the time(3-4 days)	Occasionally or a moderate amount of the time(3-4 days)	Some or a little of the time (1-2 days)	Some or a little of the time (1-2 days)	Rarely or none of the time (less than 1 day)	Rarely or none of the time (less than 1 day)	Some or a little of the time (1-2 days)	Some or a little of the time (1-2 days)	Preliminary negative	Preliminary positive	Preliminary negative	Preliminary positive
21-519	Yes			5 Strongly agree	5 Strongly agree		5 Strongly agree	5 Strongly agree	5 Strongly agree	5 Strongly agree	5 Strongly agree	5 Strongly agree	5 Strongly agree	5 Strongly agree		4	5 Strongly agree	4	4	5 Strongly agree	5 Strongly agree	Most or all of the time (5-7 days)	Some or a little of the time (1-2 days)	Some or a little of the time (1-2 days)	Some or a little of the time (1-2 days)	Most or all of the time (5-7 days)	Some or a little of the time (1-2 days)	Some or a little of the time (1-2 days)	Rarely or none of the time (less than 1 day)	Most or all of the time (5-7 days)	Some or a little of the time (1-2 days)	Preliminary negative	Preliminary positive	Preliminary negative	Preliminary positive
23-183	Yes			5 Strongly agree	5 Strongly agree		5 Strongly agree	5 Strongly agree	3	3	5 Strongly agree	5 Strongly agree	5 Strongly agree	5 Strongly agree		4	4	4	4	4	4	Some or a little of the time (1-2 days)	Some or a little of the time (1-2 days)	Occasionally or a moderate amount of the time(3-4 days)	Some or a little of the time (1-2 days)	Occasionally or a moderate amount of the time(3-4 days)	Some or a little of the time (1-2 days)	Occasionally or a moderate amount of the time(3-4 days)	Some or a little of the time (1-2 days)	Occasionally or a moderate amount of the time(3-4 days)	Some or a little of the time (1-2 days)	Preliminary negative	Preliminary positive	Preliminary negative	Preliminary negative
23-210	Yes			5 Strongly agree	5 Strongly agree		5 Strongly agree	5 Strongly agree	4	3	5 Strongly agree	4										Some or a little of the time (1-2 days)	Some or a little of the time (1-2 days)	Rarely or none of the time (less than 1 day)	Rarely or none of the time (less than 1 day)	Most or all of the time (5-7 days)	Rarely or none of the time (less than 1 day)	Rarely or none of the time (less than 1 day)	Occasionally or a moderate amount of the time(3-4 days)	Rarely or none of the time (less than 1 day)	Some or a little of the time (1-2 days)	Preliminary negative	Preliminary positive	Preliminary negative	Preliminary negative
23-79	Yes			5 Strongly agree	5 Strongly agree		5 Strongly agree	5 Strongly agree	5 Strongly agree	5 Strongly agree	5 Strongly agree	5 Strongly agree	5 Strongly agree	5 Strongly agree		4	5 Strongly agree	5 Strongly agree	4	5 Strongly agree	4	Some or a little of the time (1-2 days)	Rarely or none of the time (less than 1 day)	Some or a little of the time (1-2 days)	Some or a little of the time (1-2 days)	Most or all of the time (5-7 days)	Some or a little of the time (1-2 days)	Some or a little of the time (1-2 days)	Some or a little of the time (1-2 days)	Some or a little of the time (1-2 days)	Rarely or none of the time (less than 1 day)	Preliminary negative	Preliminary positive	Preliminary negative	Preliminary positive
24-369	Yes			5 Strongly agree	5 Strongly agree		4	4	4	4	4	4	5 Strongly agree	5 Strongly agree		4	4	4	3	4	5 Strongly agree	Occasionally or a moderate amount of the time(3-4 days)	Some or a little of the time (1-2 days)	Occasionally or a moderate amount of the time(3-4 days)	Some or a little of the time (1-2 days)	Some or a little of the time (1-2 days)	Some or a little of the time (1-2 days)	Some or a little of the time (1-2 days)	Occasionally or a moderate amount of the time(3-4 days)	Occasionally or a moderate amount of the time(3-4 days)	Some or a little of the time (1-2 days)	Preliminary negative	Preliminary positive	Preliminary negative	Preliminary negative
21-187	Yes			5 Strongly agree	5 Strongly agree		5 Strongly agree	5 Strongly agree	1 Strongly disagree	1 Strongly disagree	5 Strongly agree	5 Strongly agree	5 Strongly agree	5 Strongly agree		5 Strongly agree	5 Strongly agree	2	2	5 Strongly agree	5 Strongly agree	Some or a little of the time (1-2 days)	Rarely or none of the time (less than 1 day)	Some or a little of the time (1-2 days)	Rarely or none of the time (less than 1 day)	Most or all of the time (5-7 days)	Rarely or none of the time (less than 1 day)	Rarely or none of the time (less than 1 day)	Some or a little of the time (1-2 days)	Some or a little of the time (1-2 days)	Rarely or none of the time (less than 1 day)	Preliminary negative	Preliminary positive	Preliminary negative	Preliminary negative
21-328	Yes			5 Strongly agree	5 Strongly agree		3	5 Strongly agree	2	2	5 Strongly agree	2										Occasionally or a moderate amount of the time(3-4 days)	Some or a little of the time (1-2 days)	Most or all of the time (5-7 days)	Most or all of the time (5-7 days)	Rarely or none of the time (less than 1 day)	Rarely or none of the time (less than 1 day)	Most or all of the time (5-7 days)	Rarely or none of the time (less than 1 day)	Most or all of the time (5-7 days)	Most or all of the time (5-7 days)	Preliminary negative	Preliminary positive	Preliminary negative	Preliminary positive
21-329	Yes			3	3		3	2	2	2	3	2	5 Strongly agree	5 Strongly agree		4	5 Strongly agree	4	3	4	4	Some or a little of the time (1-2 days)	Some or a little of the time (1-2 days)	Some or a little of the time (1-2 days)	Occasionally or a moderate amount of the time(3-4 days)	Occasionally or a moderate amount of the time(3-4 days)	Some or a little of the time (1-2 days)	Some or a little of the time (1-2 days)	Occasionally or a moderate amount of the time(3-4 days)	Some or a little of the time (1-2 days)	Occasionally or a moderate amount of the time(3-4 days)	Preliminary negative	Preliminary positive	Preliminary negative	Preliminary negative
21-378	Yes			5 Strongly agree	5 Strongly agree		5 Strongly agree	5 Strongly agree	5 Strongly agree	5 Strongly agree	5 Strongly agree	5 Strongly agree	5 Strongly agree	5 Strongly agree		4	5 Strongly agree	5 Strongly agree	4	4	4	Rarely or none of the time (less than 1 day)	Rarely or none of the time (less than 1 day)	Rarely or none of the time (less than 1 day)	Rarely or none of the time (less than 1 day)	Most or all of the time (5-7 days)	Rarely or none of the time (less than 1 day)	Rarely or none of the time (less than 1 day)	Most or all of the time (5-7 days)	Some or a little of the time (1-2 days)	Occasionally or a moderate amount of the time(3-4 days)	Preliminary negative	Preliminary positive	Preliminary negative	Preliminary positive
21-379	Yes			4	4		4	4	4	4	4	4	5 Strongly agree	5 Strongly agree		4	4	4	3	4	5 Strongly agree	Some or a little of the time (1-2 days)	Some or a little of the time (1-2 days)	Some or a little of the time (1-2 days)	Rarely or none of the time (less than 1 day)	Some or a little of the time (1-2 days)	Occasionally or a moderate amount of the time(3-4 days)	Rarely or none of the time (less than 1 day)	Rarely or none of the time (less than 1 day)	Occasionally or a moderate amount of the time(3-4 days)	Some or a little of the time (1-2 days)	Preliminary negative	Preliminary negative	Preliminary negative	Preliminary positive
21-480	Yes			5 Strongly agree	5 Strongly agree		4	4	5 Strongly agree	4	4	5 Strongly agree	5 Strongly agree	5 Strongly agree		4	5 Strongly agree	5 Strongly agree	3	4	3	Occasionally or a moderate amount of the time(3-4 days)	Occasionally or a moderate amount of the time(3-4 days)	Some or a little of the time (1-2 days)	Some or a little of the time (1-2 days)	Occasionally or a moderate amount of the time(3-4 days)	Some or a little of the time (1-2 days)	Some or a little of the time (1-2 days)	Some or a little of the time (1-2 days)	Occasionally or a moderate amount of the time(3-4 days)	Some or a little of the time (1-2 days)	Preliminary negative	Preliminary positive	Preliminary negative	Preliminary negative
21-560	Yes			5 Strongly agree	5 Strongly agree		4	5 Strongly agree	4	3	5 Strongly agree	4	5 Strongly agree	5 Strongly agree		5 Strongly agree	4	4	4	5 Strongly agree	3	Occasionally or a moderate amount of the time(3-4 days)	Occasionally or a moderate amount of the time(3-4 days)	Occasionally or a moderate amount of the time(3-4 days)	Some or a little of the time (1-2 days)	Most or all of the time (5-7 days)	Some or a little of the time (1-2 days)	Occasionally or a moderate amount of the time(3-4 days)	Some or a little of the time (1-2 days)	Some or a little of the time (1-2 days)	Some or a little of the time (1-2 days)	Preliminary negative	Preliminary positive	Preliminary negative	Preliminary negative
21-579	Yes			5 Strongly agree	5 Strongly agree		4	4	4	3	4	5 Strongly agree	5 Strongly agree	5 Strongly agree		5 Strongly agree	5 Strongly agree	5 Strongly agree	5 Strongly agree	5 Strongly agree	5 Strongly agree	Some or a little of the time (1-2 days)	Some or a little of the time (1-2 days)	Rarely or none of the time (less than 1 day)	Some or a little of the time (1-2 days)	Most or all of the time (5-7 days)	Rarely or none of the time (less than 1 day)	Occasionally or a moderate amount of the time(3-4 days)	Occasionally or a moderate amount of the time(3-4 days)	Rarely or none of the time (less than 1 day)	Some or a little of the time (1-2 days)	Preliminary negative	Preliminary positive	Preliminary negative	Preliminary positive
23-106	Yes			5 Strongly agree	5 Strongly agree		4	4	5 Strongly agree	4	4	5 Strongly agree	5 Strongly agree	5 Strongly agree		4	5 Strongly agree	5 Strongly agree	3	4	3	Some or a little of the time (1-2 days)	Some or a little of the time (1-2 days)	Some or a little of the time (1-2 days)	Some or a little of the time (1-2 days)	Most or all of the time (5-7 days)	Some or a little of the time (1-2 days)	Occasionally or a moderate amount of the time(3-4 days)	Occasionally or a moderate amount of the time(3-4 days)	Some or a little of the time (1-2 days)	Some or a little of the time (1-2 days)	Preliminary negative	Preliminary positive	Preliminary negative	Preliminary positive
23-149	Yes			4	4		4	3	3	2	4	4	5 Strongly agree	5 Strongly agree		4	3	3	3	4	4	Occasionally or a moderate amount of the time(3-4 days)	Some or a little of the time (1-2 days)	Occasionally or a moderate amount of the time(3-4 days)	Some or a little of the time (1-2 days)	Most or all of the time (5-7 days)	Some or a little of the time (1-2 days)	Occasionally or a moderate amount of the time(3-4 days)	Some or a little of the time (1-2 days)	Occasionally or a moderate amount of the time(3-4 days)	Some or a little of the time (1-2 days)	Preliminary negative	Preliminary negative	Preliminary negative	Preliminary negative
23-207	Yes			5 Strongly agree	4		5 Strongly agree	4	4	4	4	5 Strongly agree	5 Strongly agree	5 Strongly agree		5 Strongly agree	5 Strongly agree	4	4	5 Strongly agree	4	Occasionally or a moderate amount of the time(3-4 days)	Some or a little of the time (1-2 days)	Some or a little of the time (1-2 days)	Some or a little of the time (1-2 days)	Most or all of the time (5-7 days)	Rarely or none of the time (less than 1 day)	Some or a little of the time (1-2 days)	Some or a little of the time (1-2 days)	Some or a little of the time (1-2 days)	Some or a little of the time (1-2 days)	Preliminary negative	Preliminary positive	Preliminary negative	Preliminary negative
23-67	Yes			5 Strongly agree	5 Strongly agree		4	4	4	4	4	5 Strongly agree	5 Strongly agree	5 Strongly agree		4	5 Strongly agree	4	4	5 Strongly agree	5 Strongly agree	Some or a little of the time (1-2 days)	Some or a little of the time (1-2 days)	Some or a little of the time (1-2 days)	Some or a little of the time (1-2 days)	Occasionally or a moderate amount of the time(3-4 days)	Some or a little of the time (1-2 days)	Occasionally or a moderate amount of the time(3-4 days)	Some or a little of the time (1-2 days)	Some or a little of the time (1-2 days)	Some or a little of the time (1-2 days)	Preliminary negative	Preliminary positive	Preliminary negative	Preliminary negative
23-78	Yes			5 Strongly agree	5 Strongly agree		4	4	3	3	4	3	5 Strongly agree	5 Strongly agree		5 Strongly agree	4	4	4	4	5 Strongly agree	Some or a little of the time (1-2 days)	Rarely or none of the time (less than 1 day)	Occasionally or a moderate amount of the time(3-4 days)	Some or a little of the time (1-2 days)	Occasionally or a moderate amount of the time(3-4 days)	Rarely or none of the time (less than 1 day)	Occasionally or a moderate amount of the time(3-4 days)	Rarely or none of the time (less than 1 day)	Occasionally or a moderate amount of the time(3-4 days)	Some or a little of the time (1-2 days)	Preliminary negative	Preliminary positive	Preliminary negative	Preliminary negative
24-162	Yes			5 Strongly agree	5 Strongly agree		5 Strongly agree	1 Strongly disagree	1 Strongly disagree	1 Strongly disagree	3	5 Strongly agree	5 Strongly agree	5 Strongly agree		5 Strongly agree	5 Strongly agree	2	2	5 Strongly agree	5 Strongly agree	Some or a little of the time (1-2 days)	Some or a little of the time (1-2 days)	Some or a little of the time (1-2 days)	Rarely or none of the time (less than 1 day)	Rarely or none of the time (less than 1 day)	Most or all of the time (5-7 days)	Rarely or none of the time (less than 1 day)	Rarely or none of the time (less than 1 day)	Rarely or none of the time (less than 1 day)	Rarely or none of the time (less than 1 day)	Preliminary negative	Preliminary positive	Preliminary negative	Preliminary negative
21-380	Yes			5 Strongly agree	5 Strongly agree		5 Strongly agree	5 Strongly agree	5 Strongly agree	5 Strongly agree	5 Strongly agree	5 Strongly agree										Occasionally or a moderate amount of the time(3-4 days)	Some or a little of the time (1-2 days)	Most or all of the time (5-7 days)	Rarely or none of the time (less than 1 day)	Most or all of the time (5-7 days)	Some or a little of the time (1-2 days)	Some or a little of the time (1-2 days)	Some or a little of the time (1-2 days)	Some or a little of the time (1-2 days)	Rarely or none of the time (less than 1 day)	Preliminary negative	Preliminary positive	Preliminary negative	Preliminary negative
21-7	Yes			5 Strongly agree	5 Strongly agree		4	5 Strongly agree	5 Strongly agree	5 Strongly agree	2	4	5 Strongly agree	5 Strongly agree		5 Strongly agree	5 Strongly agree	1 Strongly disagree	1 Strongly disagree	5 Strongly agree	5 Strongly agree	Some or a little of the time (1-2 days)	Occasionally or a moderate amount of the time(3-4 days)	Some or a little of the time (1-2 days)	Rarely or none of the time (less than 1 day)	Some or a little of the time (1-2 days)	Rarely or none of the time (less than 1 day)	Occasionally or a moderate amount of the time(3-4 days)	Rarely or none of the time (less than 1 day)	Rarely or none of the time (less than 1 day)	Occasionally or a moderate amount of the time(3-4 days)	Preliminary negative	Preliminary positive	Preliminary negative	Preliminary negative
21-491	Yes			5 Strongly agree	5 Strongly agree		5 Strongly agree	5 Strongly agree	5 Strongly agree	5 Strongly agree	5 Strongly agree	5 Strongly agree	5 Strongly agree	5 Strongly agree		4	5 Strongly agree	5 Strongly agree	3	4	5 Strongly agree	Rarely or none of the time (less than 1 day)	Rarely or none of the time (less than 1 day)	Some or a little of the time (1-2 days)	Rarely or none of the time (less than 1 day)	Most or all of the time (5-7 days)	Rarely or none of the time (less than 1 day)	Some or a little of the time (1-2 days)	Rarely or none of the time (less than 1 day)	Some or a little of the time (1-2 days)	Some or a little of the time (1-2 days)	Preliminary negative	Preliminary positive	Preliminary negative	Preliminary positive
21-522	Yes			4	4		4	5 Strongly agree	4	4	5 Strongly agree	5 Strongly agree	5 Strongly agree	5 Strongly agree		5 Strongly agree	5 Strongly agree	4	5 Strongly agree	4	4	Occasionally or a moderate amount of the time(3-4 days)	Occasionally or a moderate amount of the time(3-4 days)	Occasionally or a moderate amount of the time(3-4 days)	Some or a little of the time (1-2 days)	Most or all of the time (5-7 days)	Some or a little of the time (1-2 days)	Occasionally or a moderate amount of the time(3-4 days)	Some or a little of the time (1-2 days)	Some or a little of the time (1-2 days)	Occasionally or a moderate amount of the time(3-4 days)	Preliminary negative	Preliminary positive	Preliminary negative	Preliminary positive
